# Supplementary material for: The lichen secondary metabolite lichesterinic acid exhibits antibiofilm activity against fungal pathogens
Source: Front Cell Infect Microbiol. 2026 Jan 12;15:1730365. doi: 10.3389/fcimb.2025.1730365 (PMC12832668; doi:10.3389/fcimb.2025.1730365)
Supplement: Supplementary file 2 [file Table1.xlsx]

## Sheet: Sheet1
				Candida albicans						Nakaseomyces glabratus
				planktonic 24h		planktonic 48h		biofilm formation		planktonic 24h		planktonic 48h		biofilm formation
			Conc.	Mean	SD	Mean	SD	Mean	SD	Mean	SD	Mean	SD	Mean	SD
LDC no.	Name	Class	(µM)	(%)	(%)	(%)	(%)	(%)	(%)	(%)	(%)	(%)	(%)	(%)	(%)
1	16a-Hydroxy kauran	Diterpene	62.5	89.9816	5.91909	95.5058	5.57628	133.811	9.41135	111.178	58.4677	139.208	50.7092	133.349	94.8309
2	2,5-Dichloro lichexanthone	Xanthone	250	60.6734	52.5543	65.593	52.9051	120.533	5.49016	94.5676	31.0139	117.695	25.0452	60.436	19.6478
3	21-Hopen-3-on	Triterpene	41.6667	127.955	10.7885	121.888	6.68668	92.9352	8.56209	92.2001	78.4645	94.9237	89.6539	112.986	9.70124
4	22-Hopanol	Triterpene	22.7273	89.9646	17.5866	87.0928	11.2881	104.721	8.03514	125.222	34.8943	72.6714	52.0741	102.382	43.0507
5	22-Hydroxy-6-hopanon	Triterpene	62.5	98.7162	6.09258	100.364	4.17028	122.357	3.34675	113.713	44.7759	131.588	37.3964	88.2879	9.39582
6	25-Acetoxy-3-hydroxy-20(S),24(R)-epoxy-dammaran	Triterpene	50	97.5559	6.53081	95.5992	3.78621	127.129	2.76487	67.9463	5.369	78.92	3.11613	60.9258	6.57788
7	2a-Acetoxy-3b,22-stictandiol	Triterpene	250	148.553	22.8535	130.743	7.35054	110.98	8.4325	88.0485	9.26704	69.77	55.453	38.5849	22.2755
8	3,5-Dichlor orsellinic acid	Monoaromatic Cleav. Cpd	250	154.61	97.7638	132.349	80.391	92.8414	4.57145	98.1009	60.9707	165.448	95.4257	115.167	28.1615
9	3b-Acetoxy-22-hopanol	Triterpene	25	100.793	11.203	95.1608	9.74002	125.926	7.0157	101.359	39.1759	118.33	38.1826	68.0741	5.56584
10	3b-Acetoxy-22-hydroxy-1-hopanon	Triterpene	50	87.0415	20.0028	87.0379	14.5826	105.23	3.44503	116.932	41.8252	114.29	57.232	94.9376	18.4852
11	6a-Acetoxy-22-hopanol	Triterpene	50	96.8271	28.1193	99.3766	19.5974	113.591	37.13	109.295	36.2791	66.3736	50.2901	119.657	92.2196
12	6a-Hydroxy-17(21)-hopen	Triterpene	125	184.994	6.90204	153.824	6.47844	94.66	10.8995	132.01	83.6001	116.425	114.776	93.7584	57.3623
13	Acaranoic acid	Divers (Pyrone)	250	342.609	205.293	388.009	180.031	52.9152	3.89769	125.578	91.3683	178.186	148.63	26.0824	15.7682
14	allo-Proto lichesterinic acid	Paraconic acid	250	6.7083	2.2063	4.91007	3.88752	0	0	2.38117	1.72223	1.80597	0.657431	2.71302	1.04467
15	Arthothelin	Xanthone	250	377.129	379.734	138.351	41.259	48.169	0.803369	104.035	30.2186	148.748	15.285	76.247	15.7999
16	Atranol	Monoaromatic	250	59.1039	24.8682	84.8148	31.8995	65.5762	6.0968	4.2271	3.28299	17.6906	15.586	144.389	73.1465
17	Atranorin	Depside (didepside)	250	80.3129	139.106	89.4261	97.3221	122.09	2.30252	140.288	58.6107	287.906	240.11	138.659	146.334
18	b-collatolic acid	Diphenylether	250	520.952	185.243	446.137	83.6043	33.4169	5.93102	248.585	28.3481	261.068	52.4711	109.206	90.0401
19	b-Orcinol carboxylic acid	Monoaromatic	250	53.1181	5.50952	63.9867	12.181	100.864	2.01439	113.152	44.5429	216.904	48.9724	194.235	113.988
20	Calycin	Pulvinic Acid Der	250	110.17	85.5109	98.1549	52.646	118.451	3.89558	125.28	39.0845	180.909	84.0818	142.955	142.529
21	Cetraric acid	Depsidone	41.6667	86.737	85.874	98.7701	56.4541	110.954	6.66789	1.77173	0.298048	34.3034	8.57089	34.5071	18.0407
22	Didymic acid	Dibenzofurane	250	89.2501	79.3653	133.869	122.214	4.87994	2.27401	35.0902	15.0881	167.271	51.0939	39.1994	13.0381
23	Diploicin	Depsidone	250	69.1371	31.2524	24.59	20.3715	50.1089	5.19997	109.876	53.8089	143.584	12.2668	61.485	55.092
24	Divaricatic acid	Depside (didepside)	250	532.143	350.228	368.454	86.5149	15.6086	0.98574	116.936	23.6761	264.213	84.7573	318.343	45.9859
25	Emodin	Quinone (anthraquinone)	250	83.773	35.4527	80.5643	27.1391	27.8111	7.99425	104.094	40.7677	133.819	32.1711	86.6385	21.3594
26	Epanorin	Pulvinic Acid Der	250	94.7978	39.4549	92.2584	13.2767	103.758	6.62245	110.082	55.8684	148.912	27.969	95.6562	65.7986
27	Erythrin	Depside (didepside)	250	303.094	269.104	172.251	78.5266	83.6638	6.77974	60.4714	9.56892	168.12	58.054	76.0355	5.82678
28	Fragilin	Quinone (anthraquinone)	41.6667	90.8511	16.7105	105.759	16.0044	116.945	15.0663	62.0802	30.088	72.3281	29.8072	57.3014	14.4021
29	Friedelanol	Triterpene	19.2308	71.3995	19.6064	84.665	17.9866	120.962	2.9908	66.8953	13.2198	73.152	10.303	63.833	20.1918
30	Fumarprotocetraric acid	Depsidone	250	74.2153	59.9837	92.4302	27.4275	101.132	1.8687	4.74602	5.9486	5.55835	2.71946	59.2068	43.9106
31	Hopen	Triterpene	25	68.2572	23.8861	78.5603	15.3256	103.99	0.569441	101.275	37.6668	151.782	39.2154	134.203	115.738
32	Isokauren	Diterpene	83.3333	132.677	17.6667	121.615	19.2808	115.365	14.7649	58.3329	33.7799	101.058	28.2457	151.725	102.064
33	Isorangiformic acid	Aliphatic acid	250	120.95	25.1046	130.67	12.8733	52.151	2.13942	128.629	22.1862	175.392	41.0942	41.2313	11.1657
34	Isousnic acid	Dibenzofurane	250	26.069	22.5849	24.0145	21.2845	12.4407	3.39705	35.8158	14.2055	41.5682	17.7171	29.7819	5.973
35	Kauren	Diterpene	62.5	92.0757	14.9658	94.9286	10.3773	107.877	4.9474	103.953	21.3826	122.422	29.7232	142.445	143.15
36	Lepraric acid	Z divers (Chromone)	250	163.632	32.6183	122.911	63.3423	104.091	13.4543	79.518	13.3983	89.4295	64.3782	44.7788	32.6777
37	Lichesterinic acid	Paraconic acid	250	2.14243	2.00053	1.95135	1.28213	0	0	0	0	0.766305	1.32728	1.71424	2.29039
38	Iobarin	Z Divers (Ether)	250	58.2402	68.9171	80.8626	27.7822	90.6317	5.67852	54.7349	50.7141	232.72	33.0775	84.9831	45.3394
39	Nor lichexanthone	Xanthone	250	53.6902	35.7486	48.9753	15.0598	97.209	6.54452	117.182	78.9298	187.914	167.307	88.368	12.2032
40	Norepanorin	Pulvinic Acid Der	250	108.434	22.9604	100.917	29.1968	103.821	10.2707	46.0074	13.0461	79.4999	41.5701	111.794	99.3312
41	Norrangiformic acid	Aliphatic acid	250	0	0	18.1126	31.372	59.7422	8.21694	0	0	6.16438	8.71775	101.297	87.6293
42	Norrhizocarpic acid	Pulvinic Acid Der	250	85.7158	31.0436	109.235	18.2965	110.962	5.24568	65.939	17.9402	82.1083	6.14085	179.031	116.398
43	Ovoic acid	Depside (Tridepside)	250	76.9255	96.4375	90.2421	62.731	11.7624	6.69926	60.1805	12.972	148.115	28.5961	58.2162	31.9801
44	Parietin	Quinone (anthraquinone)	41.6667	30.9979	33.0325	47.6615	5.2713	111.055	5.04697	92.269	18.0312	91.3934	33.7698	58.7436	9.3036
45	Perlatolic acid	Depside (didepside)	250	140.167	62.9632	287.614	59.6776	17.2906	7.10477	1.88638	1.72012	152.086	31.7803	164.859	110.526
46	Pertusaric acid	Paraconic acid	250	152.425	32.027	130.91	22.3948	68.7404	5.91801	98.7201	20.7703	123.387	36.1068	71.3174	46.9018
47	Physodalic acid	Depsidone	250	210.951	276.719	155.514	176.18	87.9486	7.41447	0.459721	0.433889	1.6973	0.399148	45.1471	9.94855
48	Physodic acid	Depsidone	250	38.1616	20.276	215.634	40.769	50.7686	17.3529	5.82419	1.31341	8.44308	3.05386	231.975	61.8373
49	Pinastric acid	Pulvinic Acid Der	250	390.238	373.287	241.806	46.6974	67.3458	9.27369	104.973	52.7249	121.909	22.294	129.839	120.979
50	Polyporic acid	Quinone (Terphenylquinone)	41.6667	116.362	50.7564	125.76	37.3147	91.6967	13.537	3.79939	2.60157	26.5866	13.8679	120.15	50.5682
51	Psoromic acid	Depsidone	250	122.479	92.1364	92.16	69.934	109.518	16.7785	1.58913	1.84346	4.81669	3.09714	7.12805	4.36729
52	Pulvinic acid	Pulvinic Acid Der	250	86.6881	73.3346	76.9851	49.7874	105.977	7.22327	164.554	66.1734	167.429	89.9595	226.542	118.309
53	Rhizocarpic acid	Pulvinic Acid Der	250	177.554	93.6308	135.828	49.943	122.473	21.8272	33.9117	29.3444	69.7571	49.8673	94.2248	15.4156
54	Roccellic acid	Aliphatic acid	250	271.671	109.386	165.264	17.6185	83.6661	8.11592	131.909	51.6739	164.074	89.5992	197.146	74.733
55	Salazinic acid	Depsidone	250	72.6108	26.1559	98.5488	74.564	75.6609	9.01968	0.240577	0.416692	3.65548	3.16574	70.6918	118.689
56	Schizopeltic acid	Dibenzofurane	250	165.801	101.704	119.872	70.9387	79.0899	11.9621	47.3734	1.66632	61.77	11.4043	36.1478	27.4592
57	Sekikaic acid	Depside (Didepside)	250	233.606	93.7553	172.06	97.8271	88.0565	10.3289	56.0548	9.77853	116.665	27.5885	56.2329	2.63939
58	Solorinic acid	Quinone (anthraquinone)	35.7143	55.014	20.3612	73.4364	17.6615	118.499	12.7222	69.5333	19.237	75.8957	16.9948	53.96	2.23319
59	Sphaerophorin	Depside (Didepside)	250	36.7154	53.5764	80.349	45.5018	69.0116	1.16649	0	0	12.5896	6.42906	43.191	11.7223
60	stictic acid	Depsidone	250	53.0281	40.681	94.8732	22.5999	102.243	12.1237	8.9283	5.44115	16.7322	7.6574	15.8106	10.4809
61	Tenuiorin	Depside (Tridepside)	250	44.5074	77.0892	60.448	59.0539	81.9435	35.2629	95.4465	14.4782	83.4371	24.801	61.7848	28.6037
62	Thiophanic acid	Xanthone	250	237.762	169.78	138.397	89.388	24.5334	5.0205	82.1242	27.6425	98.6126	24.0156	87.7973	32.1506
63	Tri-Omethyl arthothellin	Xanthone	83.3333	63.5886	89.3571	64.4131	65.5949	121.347	6.3583	101.942	23.0622	81.7329	13.6378	81.8277	21.4162
64	Ursolic acid	Triterpene	250	131.31	19.3159	156.823	21.2758	102.174	5.81462	87.7617	13.9873	121.013	20.9979	162.93	42.4348
65	Usnic acid	Dibenzofurane	83.3333	190.624	57.646	159.279	35.312	94.2921	3.37634	45.321	12.0962	67.908	36.1606	143.123	108.481
66	Variolaric acid	Depsidone	250	107.573	70.1887	112.227	35.5321	94.2772	14.0186	79.2726	4.27523	146.559	47.151	64.7172	26.8506
67	vulpinic acid	Pulvinic Acid Der	250	39.3099	34.5015	64.3643	53.2296	91.3062	3.92768	94.7474	23.4311	121.38	65.3103	115.971	55.9051
68	Zeorin	Triterpene	50	100.625	44.8968	98.8767	24.6074	123.024	8.62364	105.37	34.3128	137.333	47.207	69.3001	24.6129
				127.085		118.001		84.9118		75.7606		107.146		94.0495
				106.564		78.0093		35.7536		49.2627		67.2998		57.8211
