# Supplementary material for: The lichen secondary metabolite lichesterinic acid exhibits antibiofilm activity against fungal pathogens
Source: Front Cell Infect Microbiol. 2026 Jan 12;15:1730365. doi: 10.3389/fcimb.2025.1730365 (PMC12832668; doi:10.3389/fcimb.2025.1730365)
Supplement: Supplementary file 3 [file Table2.xlsx]

## Sheet: Sheet1
A)	Candida albicans		Planktonic growth					Planktonic growth					Biofilm formation
			MIC50 after 24h (µM)					MIC50 after 48h (µM)					BIC50 (µM)
LDC no.	Name	Class	BR1	BR2	BR3	Mean	SD	BR1	BR2	BR3	Mean	SD	BR1	BR2	BR3	Mean	SD
14	allo-Proto lichesterinic acid	Paraconic acid	105.07	108.74	74.2717	96.0274	18.9301	96.4367	111.516	n.c.	103.976	10.6625	4.71725	4.97643	7.41132	5.70166	1.48627
21	Cetraric acid	Depsidone	n.i.	n.i.	n.i.	-	-	n.i.	n.i.	n.i.	-	-	n.i.	n.i.	n.i.	-	-
22	Didymic acid	Dibenzofurane	n.i.	n.i.	n.i.	-	-	n.i	n.i	n.i	-	-	54.4734	48.7024	48.1015	50.4258	3.51817
23	Diploicin	Depsidone	n.i.	n.i.	120.646	-	-	n.i.	n.i.	71.8594	-	-	n.i.	n.i.	n.i.	-	-
34	Isousnic acid	Dibenzofurane	73.7249	69.6815	51.9572	65.1212	11.5782	115.768	85.5412	72.6329	91.314	22.1393	37.5203	35.666	20.6336	31.2733	9.2608
37	Lichesterinic acid	Paraconic acid	87.4607	81.9816	80.8625	83.4349	3.53103	109.005	112.115	83.6974	101.606	15.587	18.2177	22.222	26.3739	22.2712	4.07832
47	Physodalic acid	Depsidone	n.i.	n.i.	n.i.	-	-	n.i.	n.i.	n.i.	-	-	n.i.	n.i.	n.i.	-	-
48	Physodic acid	Depsidone	236.289	239.791	240.893	238.991	2.4041	n.i.	245.275	n.c.	-	-	134.52	106.677	105.721	115.639	16.3578
51	Psoromic acid	Depsidone	n.i.	n.i.	n.i.	-	-	n.i.	n.i.	n.i.	-	-	n.i.	n.i.	n.i.	-	-
56	Schizopeltic acid	Dibenzofurane	n.i.	n.i.	n.i.	-	-	n.i.	n.i.	n.i.	-	-	n.i.	n.i.	n.i.	-	-
59	Sphaerophorin	Depside (Didepside)	n.i.	n.i.	n.i.	-	-	n.i.	n.i.	n.i.	-	-	80.1408	54.7213	46.5139	60.4586	17.5322
60	Stictic acid	Depsidone	n.i.	n.c.	20.7273	-	-	n.i.	n.i.	n.c.	-	-	n.i.	n.i.	n.i.	-	-
B)	Nakaseomyces glabratus		Planktonic growth					Planktonic growth					Biofilm formation
			MIC50 after 24h (µM)					MIC50 after 48h (µM)					BIC50 (µM)
LDC no.	Name	Class	BR1	BR2	BR3	Mean	SD	BR1	BR2	BR3	Mean	SD	BR1	BR2	BR3	Mean	SD
14	allo-Proto lichesterinic acid	Paraconic acid	52.3423	52.4349	23.0851	42.6208	16.9184	88.5208	110.377	86.0471	94.9818	13.3903	56.2231	47.5266	33.8068	45.8522	11.3016
21	Cetraric acid	Depsidone	4.837	6.37354	7.11421	6.10825	1.16155	12.7901	11.2989	12.5157	12.2016	0.793689	n.i.	n.i.	n.i.	-	-
22	Didymic acid	Dibenzofurane	n.i.	n.i.	n.i.	-	-	n.i.	n.i.	n.i.	-	-	n.i.	n.i.	n.i.	-	-
23	Diploicin	Depsidone	49.8327	n.i.	n.i.	-	-	n.i.	n.i.	n.i.	-	-	n.i.	n.i.	n.i.	-	-
34	Isousnic acid	Dibenzofurane	44.6467	46.3603	26.4676	39.1582	11.0237	40.7799	45.2688	26.752	37.6003	9.65924	74.892	71.3475	125.885	90.708	30.5153
37	Lichesterinic acid	Paraconic acid	69.6775	67.3872	46.8038	61.2895	12.5972	114.594	116.936	112.264	114.598	2.33625	115.836	63.7872	91.1262	90.2498	26.0354
47	Physodalic acid	Depsidone	5.34101	4.63705	7.6736	5.88389	1.5894	10.46	8.55883	13.6722	10.897	2.58453	n.i.	74.9423	n.c.	-	-
48	Physodic acid	Depsidone	45.8692	38.5766	50.2585	44.9014	5.90077	54.3083	49.7768	64.0117	56.0323	7.27236	152.668	n.i.	68.7653	110.717	59.3281
51	Psoromic acid	Depsidone	16.9302	14.8159	23.8104	18.5188	4.70297	29.4978	27.3186	64.2729	40.3631	20.7351	n.i.	n.i.	136.122	-	-
56	Schizopeltic acid	Dibenzofurane	n.i.	n.i.	n.i.	-	-	n.i.	n.i.	n.i.	-	-	n.i.	n.i.	n.i.	-	-
59	Sphaerophorin	Depside (Didepside)	242.957	143.149	147.483	177.863	56.4151	n.i.	n.i.	n.i.	-	-	176.839	144.717	138.928	153.495	20.4227
60	Stictic acid	Depsidone	15.1807	18.6323	13.2163	15.6764	2.74186	16.2907	18.2808	13.5099	16.0272	2.39632	n.i.	n.i.	n.i.	-	-
